# Supplementary material for: Comparative Analysis of Single-Molecule Dynamics of TRPV1 and TRPV4 Channels in Living Cells
Source: Int J Mol Sci. 2021 Aug 6;22(16):8473. doi: 10.3390/ijms22168473 (PMC8395219; doi:10.3390/ijms22168473)
Supplement: Supplementary file 1 [file ijms-22-08473-s001.zip]

Archive with 3 entries (3 files):
- SupplementaryFiles/MDPI_SupplementaryFigure_210805v.pdf
- SupplementaryFiles/VideoS1.mp4
- SupplementaryFiles/VideoS2.mp4
